# Supplementary material for: Absorption Coefficients of Phenolic Structures in Different Solvents Routinely Used for Experiments
Source: Molecules. 2021 Jul 31;26(15):4656. doi: 10.3390/molecules26154656 (PMC8348453; doi:10.3390/molecules26154656)
Supplement: Supplementary file 1 [file molecules-26-04656-s001.zip]

Archive with 1 entries (1 files):
- molecules-1302134-supplementaty.pdf
